# Supplementary material for: Intermittent administration of peracetic acid is a mild environmental stressor that elicits mucosal and systemic adaptive responses from Atlantic salmon post-smolts
Source: BMC Zool. 2022 Jan 4;7:1. doi: 10.1186/s40850-021-00100-x (PMC10127346; doi:10.1186/s40850-021-00100-x)
Supplement: Supplementary file 1 — Additional file 1. Summary of welfare scores. [file 40850_2021_100_MOESM1_ESM.xlsx]

## Sheet: Sheet1
	Skin								Fins
	Left				Right				Dorsal				Caudal				Pectoral				Pelvic
	0	21	45		0	21	45		0	21	45		0	21	45		0	21	45		0	21	45
Fish #
1	0.2	2.3	1.4		2.2	1.2	1.2		0.8	0.2	1.6		2.2	2.5	1.9		2.7	2.3	2.5		2.8	0.5	1.5
2	1.2	1.2	1.4		1.3	2.3	1.4		2.5	0.5	1.4		1.3	2.7	2.4		1.2	1.2	1.7		0.6	3	1.3
3	1.4	1.2	2.3		1.5	1.5	2.5		2.4	0.1	2.4		1.5	1.9	3		0.2	2.6	1.6		0.3	1.1	1.6
4	0.6	0.5	1.3		2.6	1.4	0.3		2.3	1.1	1.5		2.6	2.5	1.4		0.9	0.5	2.5		2.4	2.6	0.2
5	0.5	0.4	1.5		3	1.2	0.4		2.8	1	1.3		3	2.4	2.2		1.6	0.4	0.5		0.3	2.5	0.5
6	0.6	0.3	2.4		0.4	1.3	1.5		1.5	2.3	2.2		0.4	0.2	1		1.8	0.3	1.2		0.5	0.4	0.1
7	0.4	0.2	2.5		1.5	0.3	1.4		1.1	0.5	3		1.5	1.8	2.8		2.4	0.2	0.6		0.3	1.5	1.1
8	0.6	1.5	1.8		1.3	0.5	1		1	0.4	2.4		1.3	1.5	1		2.1	1.5	1.4		2.7	2.7	1
9	2.3	1.8	1.4		1.6	0.1	2.5		2.3	0.6	2.7		1.6	0.3	2.5		1.4	2.4	1.4		1.9	1.6	2.3
10	1.5	1.2	1.5		0.2	1	1.7		0.5	0.3	1.2		0.2	1.8	1.7		2.2	1.2	2.4		1.5	0.2	3
11	1.6	1.5	1.9		0.5	1	1.9		3	0.5	2.7		0.5	0.5	1.9		1.6	1.5	0.5		1.4	0.5	0.4
12	1.5	0.4	2.6		0.1	2.6	2.5		0.6	0.3	2.4		0.1	0.7	1.5		1.5	2.3	2.4		1.3	0.1	0.6
13	1.5	0.3	2		1.1	1.3	2.4		0.3	1.2	1.4		1.1	1.5	2.4		1.5	0.3	0.5		2.2	1.1	0.3
14	2.6	0.3	1.2		1	1.4	0.2		2.4	1	1.8		1	1.6	1.2		2.6	0.3	0.1		3	1	2.5
15	2.4	0.3	0.5		2.3	1.4	0.4		0.3	2.5	2.4		2.3	2.4	0.4		2.4	0.3	1.1		2.4	2.3	0.3
16	1	0.8	0.8		0.5	0.2	1.5		1.3	2.5	2.1		0.5	2.6	1.2		1	0.8	1		2.7	2	1.2
17	1.3	2.5	1.6		0.4	0.3	0.3		2.2	1.5	2.4		2.4	0.8	0.3		1.3	2.5	2.3		1.8	2.1	1.5
18	0.8	2.4	0.3		0.6	0.8	1.8		3	1.8	1.9		1.4	0.4	3		1.7	2.4	0.5		0.6	1.4	1.8
19	0.4	2.3	0.1		0.3	0.5	0.5		2.4	1.6	0.8		2.3	0.7	0.5		0.4	2.3	2		0.3	2.5	1.9
20	2.5	2.8	1.4		0.5	1.4	0.7		2.7	1.5	0.5		0.5	1.9	2.4		2.5	1.2	2.4		0.5	2.9	0.7
21	0.6	1.5	1.8		0.3	0.1	1.5		3	2.4	1.6		0.3	2.5	1.5		1.5	1.4	1.4		1.7	0.3	1.5
22	1.5	1.7	1.6		1.2	1.9	1.6		0.6	1.9	0.2		1.2	1.7	1.6		1.5	2.5	3		1.2	1.9	1.6
23	1.9	1.8	2.5		1	1.6	2.4		2.5	2.6	0.5		1	1.6	2.4		1.9	2.4	2.1		1	1.6	2.4
24	2.4	1.6	2.7		2.5	1.4	0.2		0.5	0.5	2.5		2.5	1.4	0.9		2.4	0.4	2.7		2.5	1.4	0.2
25	2.7	1.8	1.9		0.6	1.5	0.8		0.3	1.8	1.1		2.9	1.5	2.7		2.7	1.5	1.9		2.6	1.5	2.8
26	1.4	2.4	1.5		1.5	1.5	0.4		1.4	1.8	1		1.5	1.5	2.9		1.4	1.4	1.5		1.5	2.8	1.7
27	1.6	2.1	1.4		1.8	0.1	0.7		0.7	1.6	2.3		1.8	2.4	1.9		1.6	1	1.4		1.8	0.1	2.6
28	0.5	1	1.3		1.6	0.6	1.9		1.5	1.5	3.4		1.6	0.6	0.3		2.4	2.5	1.3		1.6	0.6	1.9
29	0.9	2.4	2.2		1.5	2.5	2.5		1.6	2.3	2.4		1.5	2.5	0.8		0.9	1.7	2.2		2.8	2.5	2.5
30	1.3	1.4	3		2.3	2.4	1.7		2.4	1	0.6		2.3	2.4	1.5		1.3	1.9	3		2.3	2.4	1.7
31	1.6	1.2	2.4		1	1.5	1.6		0.2	0.5	1.3		1	2.8	1.4		1.6	2.5	2.4		1	1.5	1.6
32	1.2	0.3	2.7		0.5	1.4	1.3		0.8	0.4	0.5		0.5	1.4	2.2		1.2	2.4	2.7		0.5	1.4	1.3
33	1.5	0.6	1.2		0.4	0.2	0.5		2.4	0.3	0.4		2.4	0.2	1		1.5	0.2	1.2		0.4	0.2	0.5
34	0.9	0.8	0.2		0.3	1.3	1.2		0.4	0.8	1.2		0.3	1.3	1.2		0.9	1.9	0.2		0.3	2.2	3
35	0.4	0.7	0.9		0.8	1.5	0.6		2.3	1.5	1		0.8	1.5	0.6		2.8	1.5	0.9		0.8	1.5	2.5
36	0.6	0.7	1.6		1.5	2.2	1.4		0.8	1.4	2.5		1.5	2.2	1.4		0.6	0.3	1.6		1.5	2.2	1.4
37	0.3	1.9	1.8		1.4	1.4	1.4		1.5	2.2	0.6		1.4	1.4	1.4		0.3	1.8	1.8		1.4	1.4	1.9
38	0.5	2.4	2.4		2.2	1.6	2.4		1.5	1	2.4		2.2	1.6	2.4		0.5	0.5	2.4		2.2	1.6	2.4
39	1.5	1.6	2.1		1	0.5	0.5		0.3	1.6	2.9		1	0.5	0.5		1.5	2.4	2.1		1	2.9	0.5
40	1.6	1.7	1.4		0.4	0.2	0		1.8	2.4	1.7		2.4	1.4	2.35		1.6	1.7	1.4		0.4	0.2	1.4
	1.245	1.345	1.6625		1.1675	1.1775	1.2675		1.5475	1.2725	1.705		1.445	1.5775	1.64125		1.5775	1.46	1.645		1.45	1.555	1.48
% scale loss	92.5	90	90		90	90	90	Active	87.5	82.5	87.5		80	82.5	92.5		82.5	77.5	87.5		95	85	92.5
% haemmorhage	7.5	10	10		10	10	10	Healed	12.5	17.5	12.5		20	17.5	7.5		17.5	22.5	12.5		5	15	7.5
